# Supplementary material for: Multiple Genetic Modifiers of Bilirubin Metabolism Involvement in Significant Neonatal Hyperbilirubinemia in Patients of Chinese Descent
Source: PLoS One. 2015 Jul 6;10(7):e0132034. doi: 10.1371/journal.pone.0132034 (PMC4493094; doi:10.1371/journal.pone.0132034)
Supplement: S3 Table — (XLS) [file pone.0132034.s003.xls]

## Sheet: Sheet1
Sample ID	住院号 （ID for Hospitalization）	group	喂养方式（feeding-practice）	feeding_way	birth weight (kg)	gestational_week(week)	birth_delivery		postnatal days of the peaking TSB recorded	TBIL	DBIL	IBIL	phototheray(yes or no)	入院诊断 （admitting diagnosis）	admitting diagnosis
5	369351	control	母乳	breastfed	2.65	39	Cesarean		15 day	133.6	3.4	130.2	No	呕吐	emiasia
31	370385	control	母乳	breastfed	3.3	40	Cesarean		3 day	173	11	162	No	新生儿肺炎	neonatal pneumonia
42	372682	control	配方	formula fed	2.95	41	Cesarean		2 day	141.8	4.8	137	No	新生儿肺炎	neonatal pneumonia
46	373433	control	配方	formula fed	2.9	38	Vaginal		5 day	196.1	5.9	190.2	No	支气管炎	bronchitis
48	373705	control	母乳	breastfed	3.2	40	Vaginal		14 day	82.8	11.4	71.4	No	肛周脓肿	perianal abscess
49	373581	control	母乳	breastfed	3	40	Vaginal		5 day	114	14.5	99.5	No	新生儿肺炎	neonatal pneumonia
50	374509	control	母乳	breastfed	3.4	38	Vaginal		26 day	102	9.6	92.4	No	支气管炎	bronchitis
59	362039	control	母乳	breastfed	3.5	38	Cesarean		7 day	116.7	11	105.7	No	肺炎	neonatal pneumonia
72	364897	control	配方	formula fed	3.4	40	Cesarean		4 day	200.4	1.3	199.1	No	肺炎	neonatal pneumonia
78	364737	control	配方	formula fed	3.1	41	Cesarean		4 day	217.5	2.7	214.8	No	吸入性肺炎，皮肤黏膜轻度黄疸	aspiration pneumonia；mild jaundice in mucocutaneous
82	363502	control	母乳	breastfed	3.2	40	Cesarean		11 day	91.9	11.3	80.6	No	肺炎	neonatal pneumonia
84	364261	control	母乳	breastfed	2.9	40	Cesarean		3 day	120.8	8	112.8	No	吸入性肺炎	aspiration pneumonia
90	365652	control	配方	formula fed	2.7	39	Vaginal		2 day	181.2	6.3	174.9	No	新生儿肺炎	neonatal pneumonia
93	364645	control	配方	formula fed	2.7	40	Vaginal		4 day	207.6	5.3	202.3	No	新生儿呕吐	emiasia
101	414158	control	母乳	breastfed	2.9	42	Vaginal		28 day	31.2	5.3	25.9	No	新生儿支气管炎	bronchitis
103	414579	control	混合	breast and formula	4.5	40	Cesarean		13 day	56	9.1	46.9	No	新生儿支气管炎	bronchitis
105	404889	control	配方	formula fed	2.6	41	Vaginal		5 day	90.9	4.8	86.1	No	吸入性肺炎	aspiration pneumonia
106	404931	control	母乳	breastfed	3	37	Cesarean		16 day	194.4	6	188.4	No	肺炎,皮肤黏膜轻度黄疸	neonatal pneumonia；mild jaundice in mucocutaneous
111	404398	control	混合	breast and formula	3.25	38	Cesarean		20 day	33.6	10.7	20.9	No	肺炎	neonatal pneumonia
112	404306	control	母乳	breastfed	2.7	38	Vaginal		21 day	33.7	6	27.7	No	肺炎	neonatal pneumonia
118	411519	control	混合	breast and formula	4	41	Vaginal		6 day	83.9	11.3	72.6	No	腹泻	diarrhoea
136	409378	control	不详	NA	3.1	39	Vaginal		28 day	64	10.7	53.3	No	肺炎	neonatal pneumonia
139	408894	control	母乳	breastfed	3.4	40	Vaginal		15 day	195.9	7.3	188.6	No	肺炎，皮肤黏膜轻度黄疸	neonatal pneumonia；mild jaundice in mucocutaneous
148	403274	control	母乳	breastfed	3.15	41	Vaginal		19 day	99.6	6.3	93.3	No	鼠咬伤，G6PD缺乏	bite by mouse/G6PD deficiency
156	399484	control	混合	breast and formula	3.1	39	Vaginal		9 day	186.3	9.9	176.4	No	急性上呼吸道感染	acute respiratory infection
159	398045	control	混合	breast and formula	3.6	42	Cesarean		22 day	13.1	2.9	10.2	No	肺炎	neonatal pneumonia
167	396391	control	配方	formula fed	2.6	42	Cesarean		5 day	188.5	5.2	183.3	No	新生儿肺炎	neonatal pneumonia
171	396271	control	母乳	breastfed	2.9	42	Vaginal		21 day	54.7	8.7	46	No	肺炎	neonatal pneumonia
174	394038	control	混合	breast and formula	3	42	Vaginal		26 day	44.1	5.5	38.6	No	上呼吸道感染，惊厥	acute respiratory infection; eclampsia
183	390322	control	母乳	breastfed	2.9	40	Vaginal		27 day	118.2	12.1	106.1	No	肺炎，皮肤轻度黄染	neonatal pneumonia;mild jaundice in mucocutaneous
199	401197	control	混合	breast and formula	2.8	41	Vaginal		26 day	13.6	4	9.6	No	肺炎	neonatal pneumonia
201	401391	control	母乳	breastfed	3.3	38	Vaginal		13 day	145.1	8.5	136.6	No	脓疱病，皮肤轻度黄染	impetigo；mild jaundice in mucocutaneous
202	401451	control	母乳	breastfed	2.7	40	Vaginal		16 day	133.8	7.3	126.5	No	肺炎，皮肤轻度黄疸	neonatal pneumonia;mild jaundice in mucocutaneous
206	401847	control	混合	breast and formula	3.2	39	Vaginal		19 day	69.1	6.7	62.4	No	肺炎，皮肤轻度黄染	neonatal pneumonia;mild jaundice in mucocutaneous
213	385890	control	母乳	breastfed	2.6	39	Cesarean		24 day	70.4	8.7	61.7	No	肺炎	neonatal pneumonia
215	386627	control	人工	formula fed	3.3	39	Cesarean		11 day	185.8	3.6	182.2	No	发热	fever
216	384802	control	不详	NA	3.2	40	Vaginal		14 day	200.9	8.2	192.7	No	腹泻	diarrhoea
221	380726	control	母乳	breastfed	3.35	39	Cesarean		11 day	134.9	4.7	130.2	No	肺炎	neonatal pneumonia
222	382276	control	母乳	breastfed	3.55	39	Vaginal		20 day	175.2	4.1	171.1	No	肺炎	neonatal pneumonia
224	378800	control	母乳	breastfed	3	39	Cesarean		13 day	131.9	13.1	118.8	No	肺炎	neonatal pneumonia
229	377255	control	混合	breast and formula	3.05	39	Cesarean		12 day	93.2	7.6	85.6	No	腹泻	diarrhoea
231	376363	control	母乳	breastfed	3.5	39	Vaginal		28 day	30	2.6	27.4	No	肺炎	neonatal pneumonia
232	377007	control	母乳	breastfed	3.32	41	Vaginal		14 day	225.4	9.4	216	No	新生儿肺炎;皮肤轻度黄染	neonatal pneumonia;mild jaundice in mucocutaneous
233	376046	control	混合	breast and formula	3.3	39	Cesarean		21 day	189.2	4.8	184.4	No	肺炎	neonatal pneumonia
236	404890	control	母乳	breastfed	3.1	39	Vaginal		21 day	102.4	11.1	91.3	No	肺炎	neonatal pneumonia
239	404605	control	母乳	breastfed	3	39	Cesarean		15 day	149.9	6.2	143.7	No	肺炎	neonatal pneumonia
244	403867	control	母乳	breastfed	3.35	39	Vaginal		20 day	54.8	7.6	47.2	No	肺炎	neonatal pneumonia
251	406062	control	混合	breast and formula	2.9	40	Vaginal		21 day	25.5	4.5	21	No	发热	fever
254	405066	control	配方	formula fed	3.8	39	Cesarean		22 day	39.5	7.2	32.3	No	肺炎	neonatal pneumonia
257	399160	control	混合	breast and formula	3	39	Vaginal		26 day	136.7	4.6	132.1	No	新生儿支气管炎，	bronchitis
258	399025	control	母乳喂养	breastfed	3	40	Vaginal		3 day	190	3.6	186.4	No	新生儿支气管炎	bronchitis
260	398843	control	混合喂养	breast and formula	3.05	41	Vaginal		11 day	41	5.4	35.7	No	胃肠功能紊乱	gastrointestinal dysfunction
262	398639	control	配方	formula fed	2.9	38	Vaginal		28 day	103.7	10.5	93.2	No	肺炎	neonatal pneumonia
264	398320	control	配方	formula fed	3.4	40	Vaginal		23 day	43.2	16.3	26.9	No	肺炎	neonatal pneumonia
266	398308	control	混合	breast and formula	2.9	39	Vaginal		21 day	40.8	6.3	34.5	No	肺炎	neonatal pneumonia
269	395523	control	配方	formula fed	3.7	41	Cesarean		20 day	48.1	13.6	34.5	No	肺炎	neonatal pneumonia
273	416811	control	配方	formula fed	3.45	41	Cesarean		4 day	109.8	5.8	104	No	新生儿支气管炎	bronchitis
282	401970	control	母乳	breastfed	2.85	39	Cesarean		21 day	42.3	4.2	38.1	No	肺炎	neonatal pneumonia
283	404005	control	配方	formula fed	2.5	37	Cesarean		48h	96.5	4.3	92.2	No	发热，肺炎	fever;neonatal pneumonia
285	418057	control	混合	breast and formula	2.7	38	Vaginal		23 day	127.7	8.6	119.1	No	腹泻	diarrhoea
288	421296	control	母乳	breastfed	3.65	39	Vaginal		10 day	126.8	8.3	118.5	No	脐炎	omphalitis
290	415270	control	人工喂养	formula fed	3.4	39	Cesarean		27 day	35.6	4.3	31.3	No	肺炎	neonatal pneumonia
292	415770	control	配方乳	formula fed	3.7	39	Vaginal		23 day	20.6	3	17.6	No	发热	fever
293	415153	control	母乳＋配方	breast and formula	3.25	40	Vaginal		12 day	165.4	3.7	161.7	No	腹泻	diarrhoea
294	424678	control	母乳	breastfed	3.5	41	Vaginal		21 day	113.3	10.6	102.7	No	肺炎	neonatal pneumonia
299	424154	control	母乳	breastfed	3.5	37	Cesarean		3 day	133.2	11.5	121.7	No	疱疹?	herpes?
301	408701	control	母乳＋配方	breast and formula	3.1	40	Vaginal		21 day	17.1	2.1	15	No	肺炎	neonatal pneumonia
302	408997	control	母乳	breastfed	3.6	39	Cesarean		16 day	125.9	5.6	120.3	No	肺炎	neonatal pneumonia
304	410012	control	母乳	breastfed	3.4	40	Vaginal		27 day	89.8	13.1	76.7	No	肺炎	neonatal pneumonia
321	427247	control	不详	NA	3.3	39	Cesarean		28 day	35.7	14.8	20.9	No	肺炎	neonatal pneumonia
322	420670	control	母乳	breastfed	2.8	39	Vaginal		30 day	46.3	10.4	35.9	No	发热	fever
333	431805	control	剖腹产，混合喂养	breast and formula	3.15	39	Cesarean		18d	25.2	16.7	18.5	No	新生儿支气管炎	neonatal bronchitis
334	429207	control	剖腹产，配方奶	formula fed	3.75	39	Cesarean		12d	53.8	14.9	38.9	No	新生儿支气管炎	neonatal bronchitis
335	428912	control	顺产，母乳	breastfed	3.1	40	Vaginal		15d	82.8	19.1	63.7	No	新生儿肺炎	neonatal pneumonia
336	428964	control	顺产，配方	formula fed	3.4	40	Vaginal		18d	14.2	4.1	10.1	No	新生儿肺炎	neonatal pneumonia
337	432162	control	顺产，配方	formula fed	3.7	40	Vaginal		19d	36.5	8.7	27.8	No	新生儿肺炎	neonatal pneumonia
338	431430	control	顺产，混合喂养	breast and formula	3.5	40	Vaginal		25d	101.9	32.1	69.1	No	新生儿肺炎	neonatal pneumonia
339	431513	control	剖腹，配方	formula fed	3.45	39	Cesarean		3d	153	1	152	No	发热	fever
340	427733	control	顺产,配方	formula fed	3.05	40	Vaginal		15day	119.7	11.8	107.9	No	发热；脓疱疹	fever；erythra
341	430881	control	配方	formula fed	3.2	39	Cesarean		18day	33.4	11.4	22	No	新生儿鹅口疮	Neonatal thrush
342	430819	control	混合	breast and formula	3.5	40	Cesarean		25 day	54.8	13.6	41.2	No	新生儿肺炎、脐疝	neonatal pneumonia;exomphalocele
344	418632	control	配方	formula fed	2.85	38	Cesarean		5 day	111	3.8	107.2	No	新生儿呕吐	neonatal emiasia
345	419227	control	混合	breast and formula	3.05	39	Vaginal		19 day	63.9	7.2	56.7	No	新生儿肺炎	neonatal emiasia
348	436794	control	混合	breast and formula	3	39	Vaginal		9 day	121.5	12.3	109.2	No	新生儿支气管炎	neonatal bronchitis
349	436683	control	不详	NA	2.7	39	Vaginal		17 day	174.3	6	168.3	No	新生儿支气管炎	neonatal bronchitis
350	436603	control	混合	breast and formula	2.55	37	Cesarean		19 day	29	9.5	19.5	No	新生儿肺炎	neonatal pneumonia
351	435420	control	母乳	breastfed	3.1	40	Vaginal		27 day	61.2	12.7	48.5	No	新生儿支气管炎	neonatal bronchitis
352	435535	control	配方	formula fed	2.55	39	Vaginal		3 day	155.1	0.6	154.5	No	发热、新生儿支气管炎	fever, neonatal bronchitis
353	434922	control	混合	breast and formula	3.4	41	Vaginal		20 day	16.7	3.2	13.5	No	新生儿肺炎	neonatal pneumonia
354	436185	control	不详	NA	3.6	41	Cesarean		19 day	29.2	8.1	21.1	No	腹胀	ventosity
355	436075	control	母乳	breastfed	3	40	Vaginal		20 day	28.4	6	22.4	No	新生儿肺炎	neonatal pneumonia
356	435650	control	配方	formula fed	3.55	40	Vaginal		26 day	57.6	24.5	33.1	No	新生儿支气管炎	neonatal bronchitis
357	435806	control	混合	breast and formula	3.6	40	Vaginal		8 day	167.3	8.9	158.4	No	新生儿肺炎	neonatal pneumonia
358	435904	control	母乳	breastfed	2.5	37	Cesarean		28 day	101.4	14.2	87.2	No	新生儿支气管炎、新生儿肠炎	neonatal bronchitis;enteritis
375	427589	control	剖宫产，3.45,40W	NA	3.45	40	Cesarean		5d	97	13.8	83.2	No	新生儿肺炎	neonatal pneumonia
377	442439	control	母乳，顺产	breastfed	3	38	Vaginal		12day	86.9	18.6	68.3	No	发热	fever
378	442598	control	顺产，配方	formula fed	2.7	40	Vaginal		10day	68.1	22.1	46	No	发热	fever
379	442112	control	顺产，配方	formula fed	3.4	39	Vaginal		7day	60.3	15.1	45.2	No	呕吐	emiasia
381	442990	control	顺产，不详	NA	3.35	39	Vaginal		15day	48.4	16.2	32.2	No	新生儿肺炎	neonatal pneumonia
384	439206	control	顺产，混合	breast and formula	3.3	38	Vaginal		21day	29.3	10.5	18.8	No	新生儿脐炎	neonatal omphalitis
385	444126	control	顺产，母乳	breastfed	2.9	39	Vaginal		15 day	110	10.6	99.8	No	新生儿支气管炎	neonatal bronchitis
387	443804	control	剖腹，不详	NA	3.1	42	Cesarean		2 day	133	6.5	126.5	No	新生儿支气管炎	neonatal bronchitis
391	437560	control	顺产，混合	breast and formula	2.8	39	Vaginal		14 day	97.6	10.5	87	No	发热，皮疹	fever，erythra
392	437202	control	顺产，母乳	breastfed	3.5	39	Vaginal		24 day	39.9	11.9	28	No	新生儿肺炎	neonatal pneumonia
393	437485	control	剖腹，混合	breast and formula	3.05	38	Cesarean		21 day	17.5	4.6	12.9	No	新生儿支气管炎	neonatal bronchitis
396	444402	control	顺产，配方乳	formula fed	3.5	41	Vaginal		5 day	181.6	10.6	171.6	No	气促	anhelation
398	444635	control	剖腹，配方乳	formula fed	2.6	38	Cesarean		2 day	109	8.2	101	No	呕吐：新生儿咽下综合症？	emiasia：Neonatal swallow syndrome？
401	422202	control	剖宫，配方	formula fed	3.6	40	Cesarean		28 day	16.3	1.8	14.5	No	新生儿肺炎	neonatal pneumonia
